# Supplementary material for: CAPN8 involves with exhausted, inflamed, and desert immune microenvironment to influence the metastasis of thyroid cancer
Source: Front Immunol. 2022 Oct 27;13:1013049. doi: 10.3389/fimmu.2022.1013049 (PMC9647051; doi:10.3389/fimmu.2022.1013049)
Supplement: Supplementary file 2 [file Table_1.xlsx]

## Sheet: Sheet2
Number	Name	Central	Region Lymph Node Metastasis	Experimental Status
BC205678	Meng	2.2	Yes	experiment
BC205826	Mao	2.3	Yes	experiment
BC205788	Zhu	2.1	Yes	experiment
BC205874	Lu	2.5	Yes	pre experiment
BC202641	Yang	2.7	Yes	pre experiment
BC203621	Zhou	2.5	None
BC202381	Wang	2.5	Yes
BC205373	Xu	2.2	None
BC205004	Jiang	2.8	Yes
BC203240	Ben	2.5	Yes
BC203041	Li	4.5	Yes
1808082	Kang	3.5	Yes
BC204133	Li	3	Yes
BC204353	Du	3.5	Yes
BC205627	Guo	4.5	Yes
BC205616	Zhou	3	Yes
BC210164	Huang	3.5	Yes
BC196030	Parcel	3.5	Yes
BC201234	Chen	3.1	Yes
BC201559	Zhou	3	Yes
BC200074	Zhou	3.2	Yes
BC204622	Zhang	5.2	Yes
BC203969	Wang	4	Yes
BC200547	Wu	3	Yes
BC203437	Han	5.1	Yes
