# Supplementary material for: CAPN8 involves with exhausted, inflamed, and desert immune microenvironment to influence the metastasis of thyroid cancer
Source: Front Immunol. 2022 Oct 27;13:1013049. doi: 10.3389/fimmu.2022.1013049 (PMC9647051; doi:10.3389/fimmu.2022.1013049)
Supplement: Supplementary file 3 [file Table_2.xlsx]

## Sheet: tumor
No.	Pos.area	pp	SI	IRS
BC205678	0.48	2	1	2
BC205826	0.55	3	2	6
BC205788	0.71	3	2	6
BC205874	0.81	4	2	8
BC202641	0.38	2	1	2
BC203621	0.38	2	1	2
BC202381	0.48	2	1	2
BC205373	0.51	3	2	6
BC205004	0.62	3	2	6
BC203240	0.81	4	2	8
BC203041	0.53	3	2	6
1808082	0.6	3	2	6
BC204133	0.61	3	2	6
BC204353	0.38	2	1	2
BC205627	0.52	3	2	6
BC205616	0.44	2	1	2
BC210164	0.39	2	1	2
BC196030	0.81	4	3	12
BC201234	0.49	2	1	2
BC201559	0.61	3	2	6

## Sheet: TUMOR_ADJACENT
No.	Pos.area	pp	SI	IRS
BC205678	0.08	1	1	1
BC205826	0.04	1	1	1
BC205788	0.07	1	1	1
BC205874	0.28	2	1	2
BC202641	0.01	1	0	0
BC203621	0.14	2	1	2
BC202381	0.27	2	1	2
BC205373	0.08	1	1	1
BC205004	0.24	2	1	2
BC203240	0.19	2	1	2
BC203041	0.08	1	0	0
1808082	0.05	1	1	1
BC204133	0.18	2	0	0
BC204353	0.19	2	1	2
BC205627	0.15	2	1	2
BC205616	0.05	1	1	1
BC210164	0.29	2	1	2
BC196030	0.08	1	1	1
BC201234	0.1	1	1	1
BC201559	0.2	2	1	2
